# Supplementary material for: Multi-Epitope Vaccine for Monkeypox Using Pan-Genome and Reverse Vaccinology Approaches
Source: Viruses. 2022 Nov 12;14(11):2504. doi: 10.3390/v14112504 (PMC9695528; doi:10.3390/v14112504)
Supplement: Supplementary file 1 [file viruses-14-02504-s001.zip]

Archive with 1 entries (1 files):
- viruses-2026717-supplementary.pdf
